# Supplementary material for: A Spectrum of Selves Reinforced in Multilevel Coherence: A Contextual Behavioural Response to the Challenges of Psychedelic-Assisted Therapy Development
Source: Front Psychiatry. 2021 Dec 7;12:727572. doi: 10.3389/fpsyt.2021.727572 (PMC8689588; doi:10.3389/fpsyt.2021.727572)
Supplement: Supplementary file 2 [file Data_Sheet_2.xlsx]

## Sheet: Sheet1
Supplementary to: A Spectrum of Selves (SoS) Reinforced in Multilevel Coherence - doi: 10.3389/fpsyt.2021.727572 - Frontiers in Psychiatry - Psychological Therapies - Research Topic: Can Psychedelic Therapies open a New Frontier in Mental Healthcare (Or Will the Bubble Burst?)
Self-perspectives reinforced in multilevel coherence for Psychedelic integration
If there is no behaviour change, there is no integration
For use in conjunction with Supplementary Materials S4.0 - also see case example of this form in Figure 3.
Rebalancing of the "tectonic plates" - the parts of your life domains - that inform and effect each other
The purpose of this chart is to track and connect your integration process, to life a more aligned and meaningful
Multilevel coherence that reinforces the self-perspectives and corresponding action you wish to maintain
What awareness practices can help maintain compassionate persectives and how you wish to relate to your world?
What action will sustain the life you want to live on multiple levels?
		>>>>>>>>>>>>>>>>>>>>>>>>>>>>>>>>>>>>>>>>>>>>>>>>>>>>
Inner world	Selves		Values	Emotion	Thought	Action	Outer world		Situations to address
>>>>>>>>>>>>>>>>>>>>>>>>>>>>>>>>>>>>>>>>>>>>>>>>>>>>>>>>>>>>>>>>>>>>>>>>>>>>>>>>>>>>>>>>>>>>>>>>>>>>>>>>>>>>>>>>>>>>>>>>>>>>>>>>>>>>>>>>>>>>>>>>>
	Transcendant self
	Compassionate self
	Critical self
	Child self
	Traumatized self
>>>>>>>>>>>>>>>>>>>>>>>>>>>>>>>>>>>>>>>>>>>>>>>>>>>>>>>>>>>>>>>>>>>>>>>>>>>>>>>>>>>>>>>>>>>>>>>>>>>>>>>>>>>>>>>>>>>>>>>>>>>>>>>>>>>>>>>>>>>>>>>>>									How do you relate to your enviroment?
	Transcendant self
	Compassionate self
	Critical self
	Child self
	Traumatized self
>>>>>>>>>>>>>>>>>>>>>>>>>>>>>>>>>>>>>>>>>>>>>>>>>>>>>>>>>>>>>>>>>>>>>>>>>>>>>>>>>>>>>>>>>>>>>>>>>>>>>>>>>>>>>>>>>>>>>>>>>>>>>>>>>>>>>>>>>>>>>>>>>									How might community support other levels?
	Transcendant self
	Compassionate self
	Critical self
	Child self
	Traumatized self
>>>>>>>>>>>>>>>>>>>>>>>>>>>>>>>>>>>>>>>>>>>>>>>>>>>>>>>>>>>>>>>>>>>>>>>>>>>>>>>>>>>>>>>>>>>>>>>>>>>>>>>>>>>>>>>>>>>>>>>>>>>>>>>>>>>>>>>>>>>>>>>>>									How might close relationships support other levels?
	Transcendant self
	Compassionate self
				a compassionate self holds the emotions and thoughts of other selves
	Critical self
	Child self
	Traumatized self
>>>>>>>>>>>>>>>>>>>>>>>>>>>>>>>>>>>>>>>>>>>>>>>>>>>>>>>>>>>>>>>>>>>>>>>>>>>>>>>>>>>>>>>>>>>>>>>>>>>>>>>>>>>>>>>>>>>>>>>>>>>>>>>>>>>>>>>>>>>>>>>>>									How might self-care support other levels?
	Who do you wish to become?
** Note the cell E50 (yellow cell on green row) examples how a classic ACT "Pain-value connection" can be tracked and motivated. That is, a difficult feeling or emotion of a critical/child part and be framed within the valued action of a compassionate part). This might be summarised in a classic ACT question such as "Would you be willing to experience [insert child part emotion such as fear] if i…
*** Also note that as more content/behavioural possibilities emerge during the integration process, it is easy to add additional rows of whichever colour (or correponding part)
**** Draw arrows to interconnect cells that inform, influence or reinforce each other , as in figure 3 (see main article)
***** This worksheet was originally used as an uploaded shared document that both therapist and participant can edit in real time during and online integration therapy session
A Psychedelic Integration checklist*
1) What new behaviours since the psychedelic experience are spontaneously occurring? Note in which of the four domains they occur. (variation)
2) Brainstorm any new actions your new self-perspectives position you to take? (variation)
3) What values do these new behaviours point to? (selection)
4) Are you now more aware of values you wish to focus on or that have been neglected? (selection)
5) Which of these four life domains do these values touch? (notice reinforcing coherence/ punishing incoherence)
6) Are you more aware of behaviours that haven’t served you? (de-selection) Which selves do these behaviours belong to? (awareness of self-perspective). In which domains have these self-perspectives/parts been active? (notice coherence/incoherence)
7) Which thoughts and emotions accompany or encourage the behaviours you wish to change?/which selves might you compassionately attend to? (awareness of inner contextual cues for unhelpful behaviour)
8) What experiential practices/therapeutic exercises could continue interaction with new implicit felt-senses that emerged during the psychedelic experience? Are there any autobiographical memories that remain aversive or emotionally charged? Is it worthwhile continuing to work with these somato-cognitively? (variation)
9) What practices/behaviours might help to nurture the new self-perspectives you have experienced and wish to develop or maintain? E.g. meditation, breathwork, journaling, writing a letter to your future stressed self (retention through exercises of self-perspective)
10) What behaviours on one domain-level might support behaviour change on another level? For example, do your relationships and community help with self-care? Can your self-care be in the service of being a better partner or contributing more to a community? Can you change your immediate environment to help encourage self-care practices? (coherence and context to serve retention)
11) Have any areas in the chart been neglected? If so, would it be useful to consider those neglected areas? E.g. lack of community, relational values, selfcare practices (additional choices to support retention).
12) Aim to make any behaviour change self-reinforcing by choosing behaviours that generate contexts/encourage the continuation of new behaviours. (retention)
13) Are there an difficult decisions worth considering that would change your daily environment/community/relationships/self-care towards the life you want to live? (retention via new context selection)
14) What would psychological/situational barriers make that decision difficult (bringing barriers into the work/variation in self perspective)
